# Supplementary material for: A Narrative Review of the Safety of Anti-COVID-19 Nutraceuticals for Patients with Cancer
Source: Cancers (Basel). 2021 Dec 3;13(23):6094. doi: 10.3390/cancers13236094 (PMC8656592; doi:10.3390/cancers13236094)
Supplement: Supplementary file 1 [file cancers-13-06094-s001.zip]

Archive with 1 entries (1 files):
- cancers-1485100-supplementary.pdf
